# Supplementary material for: Enrichment of rare CFTR variants in Finnish patients with congenital chloride diarrhea
Source: PLoS One. 2025 Feb 24;20(2):e0318249. doi: 10.1371/journal.pone.0318249 (PMC11849811; doi:10.1371/journal.pone.0318249)
Supplement: S1 Table — (XLSX) [file pone.0318249.s001.xlsx]

## Sheet: CLD_association
CHROMOSOME	POSITION	ID	GENE	REFERENCE	ALTERNATIVE	A1	A1_FREQ	TEST	OBS_CT	BETA	SE	L95	U95	Z_STAT	P value
1	1280815	1_1280815_A_C	SCNN1D	C	A	A	0.0631887	ADD	44470	0.679156	0.377228	-0.0601972	1.41851	1.80039	0.0717997
1	1284826	1_1284826_A_G	SCNN1D	G	A	A	0.020013	ADD	44471	0.297752	0.752514	-1.17715	1.77265	0.395677	0.692344
1	1287126	1_1287126_T_C	SCNN1D	C	T	T	0.0170448	ADD	44471	0.462146	0.769599	-1.04624	1.97053	0.600503	0.548171
1	1290683	1_1290683_A_G	SCNN1D	G	A	A	0.0396888	ADD	44471	0.465721	0.510089	-0.534036	1.46548	0.913019	0.361233
1	27100305	1_27100305_C_T	SLC9A1	C	T	T	0.0503036	ADD	44470	-0.110743	0.594778	-1.27649	1.055	-0.186192	0.852294
1	27101830	1_27101830_C_T	SLC9A1	T	C	C	0.364811	ADD	44471	-0.170326	0.259806	-0.679536	0.338884	-0.655591	0.512088
1	27107482	1_27107482_A_C	SLC9A1	C	A	A	0.0341916	ADD	44470	1.128	0.419087	0.306599	1.94939	2.69155	0.00711204
1	27115820	1_27115820_G_T	SLC9A1	T	G	G	0.0131322	ADD	44471	0.663636	0.757612	-0.821257	2.14853	0.875957	0.381054
1	27117999	1_27117999_T_TC	SLC9A1	TC	T	T	0.0119853	ADD	44471	1.31339	0.602618	0.13228	2.4945	2.17947	0.0292966
1	27118072	1_27118072_T_C	SLC9A1	C	T	T	0.0311551	ADD	44471	0.361189	0.597957	-0.810784	1.53316	0.604039	0.545818
1	27124715	1_27124715_A_G	SLC9A1	G	A	A	0.123406	ADD	44471	0.359765	0.328294	-0.28368	1.00321	1.09586	0.273139
1	27156471	1_27156471_C_T	SLC9A1	T	C	C	0.0112883	ADD	44471	0.87769	0.767213	-0.62602	2.3814	1.144	0.252625
1	116375763	1_116375763_C_T	ATP1A1	T	C	C	0.105698	ADD	44471	0.251476	0.36072	-0.455523	0.958475	0.697148	0.48571
1	116378330	1_116378330_C_G	ATP1A1	C	G	G	0.280801	ADD	44471	0.115651	0.264306	-0.40238	0.633682	0.437565	0.661701
1	116383617	1_116383617_G_A	ATP1A1	A	G	G	0.0869106	ADD	44471	0.971217	0.305171	0.373092	1.56934	3.18253	0.00145994
1	116393011	1_116393011_A_G	ATP1A1	G	A	A	0.0150323	ADD	44471	-0.533034	1.29765	-3.07639	2.01032	-0.410768	0.681243
1	116395187	1_116395187_G_A	ATP1A1	A	G	G	0.0183715	ADD	44471	0.38215	0.764835	-1.1169	1.8812	0.499651	0.617321
1	116406684	1_116406684_A_G	ATP1A1	G	A	A	0.020429	ADD	44471	0.258696	0.76276	-1.23629	1.75368	0.339158	0.734491
1	116409219	1_116409219_T_C	ATP1A1	C	T	T	0.0159992	ADD	44471	0.527165	0.764596	-0.971416	2.02575	0.689469	0.490528
1	160119029	1_160119029_C_A	ATP1A2	A	C	C	0.0386544	ADD	44471	-0.397076	0.764433	-1.89534	1.10118	-0.519439	0.603454
1	160126388	1_160126388_C_T	ATP1A2	C	T	T	0.344584	ADD	44471	0.860842	0.245506	0.379659	1.34202	3.5064	0.000454218
1	160128473	1_160128473_G_A	ATP1A2	A	G	G	0.0122664	ADD	44471	-0.342838	1.30971	-2.90981	2.22414	-0.261767	0.793501
1	160129137	1_160129137_AG_A	ATP1A2	AG	A	A	0.111837	ADD	44471	0.699761	0.302644	0.10659	1.29293	2.31216	0.0207688
1	160132395	1_160132395_A_G	ATP1A2	G	A	A	0.071284	ADD	44470	1.12657	0.316338	0.506562	1.74659	3.56129	0.000369032
1	160135577	1_160135577_T_C	ATP1A2	C	T	T	0.161881	ADD	44471	0.15795	0.314792	-0.459032	0.774931	0.501758	0.615838
1	160137528	1_160137528_A_G	ATP1A2	G	A	A	0.0279958	ADD	44471	0.827332	0.506173	-0.164749	1.81941	1.63448	0.102157
1	160140539	1_160140539_G_A	ATP1A2	A	G	G	0.0106249	ADD	44471	1.37501	0.578013	0.242127	2.5079	2.37886	0.0173663
1	160153311	1_160153311_T_C	ATP1A4	C	T	T	0.0331789	ADD	44471	-1.33586	1.30653	-3.8966	1.22489	-1.02245	0.306568
1	160155085	1_160155085_A_G	ATP1A4	A	G	G	0.327269	ADD	44471	-0.457432	0.285453	-1.01691	0.102046	-1.60248	0.10905
1	160156230	1_160156230_A_G	ATP1A4	G	A	A	0.118695	ADD	44471	-0.227483	0.415219	-1.0413	0.586331	-0.547862	0.583786
1	160156367	1_160156367_C_T	ATP1A4	T	C	C	0.103159	ADD	44470	0.313851	0.361173	-0.394035	1.02174	0.868977	0.38486
1	160156398	1_160156398_A_G	ATP1A4	G	A	A	0.405208	ADD	44471	0.525568	0.24296	0.0493748	1.00176	2.16319	0.0305269
1	160157106	1_160157106_A_G	ATP1A4	G	A	A	0.0532145	ADD	44471	-1.83001	1.31199	-4.40145	0.741444	-1.39483	0.163066
1	160158090	1_160158090_G_C	ATP1A4	G	C	C	0.369657	ADD	44471	0.249576	0.244431	-0.229499	0.728651	1.02105	0.307231
1	160158881	1_160158881_A_G	ATP1A4	A	G	G	0.463549	ADD	44471	0.288768	0.242436	-0.186399	0.763934	1.19111	0.233612
1	160161802	1_160161802_C_G	ATP1A4	G	C	C	0.0468395	ADD	44471	0.558008	0.4519	-0.327699	1.44371	1.23481	0.216903
1	160163817	1_160163817_G_A	ATP1A4	A	G	G	0.0718221	ADD	44471	1.07392	0.314674	0.457172	1.69067	3.41281	0.000642978
1	160168217	1_160168217_C_T	ATP1A4	T	C	C	0.0560365	ADD	44471	0.0934572	0.508153	-0.902504	1.08942	0.183916	0.85408
1	160171478	1_160171478_C_T	ATP1A4	T	C	C	0.139698	ADD	44471	0.086796	0.340847	-0.581253	0.754845	0.254648	0.798995
1	160171846	1_160171846_T_C	ATP1A4	C	T	T	0.446988	ADD	44471	-0.0580316	0.246276	-0.540725	0.424661	-0.235636	0.813715
1	160173933	1_160173933_C_T	ATP1A4	T	C	C	0.0103888	ADD	44471	1.42023	0.587238	0.269262	2.57119	2.41849	0.0155852
1	160175898	1_160175898_G_C	ATP1A4	G	C	C	0.292102	ADD	44469	0.00500691	0.274111	-0.53224	0.542254	0.018266	0.985427
1	160176383	1_160176383_C_T	ATP1A4	T	C	C	0.398361	ADD	44471	0.187223	0.245094	-0.293153	0.667599	0.763881	0.444938
1	160177358	1_160177358_G_A	ATP1A4	A	G	G	0.261373	ADD	44471	0.0658167	0.273319	-0.469879	0.601512	0.240805	0.809706
1	160179020	1_160179020_C_T	ATP1A4	T	C	C	0.127117	ADD	44471	-0.293061	0.412523	-1.10159	0.515469	-0.710411	0.477449
1	160179920	1_160179920_C_A	ATP1A4	A	C	C	0.0391828	ADD	44471	-1.52771	1.31001	-4.09529	1.03987	-1.16618	0.243543
1	160181268	1_160181268_A_C	ATP1A4	A	C	C	0.426188	ADD	44471	-0.122223	0.248656	-0.609579	0.365134	-0.491533	0.62305
1	160999320	1_160999320_C_T	F11R	T	C	C	0.341065	ADD	44471	0.0021941	0.256434	-0.500406	0.504795	0.00855622	0.993173
1	161006195	1_161006195_C_T	F11R	T	C	C	0.0115806	ADD	44471	-0.273445	1.27298	-2.76845	2.22156	-0.214806	0.829918
1	169109621	1_169109621_A_G	ATP1B1	G	A	A	0.345292	ADD	44471	0.341135	0.246189	-0.141386	0.823655	1.38566	0.16585
1	169109752	1_169109752_C_G	ATP1B1	C	G	G	0.217371	ADD	44470	0.244982	0.281206	-0.306172	0.796136	0.871182	0.383655
1	169110181	1_169110181_A_G	ATP1B1	A	G	G	0.438421	ADD	44471	0.0347386	0.245322	-0.446083	0.51556	0.141604	0.887392
1	169112171	1_169112171_C_T	ATP1B1	C	T	T	0.200299	ADD	44471	0.2196	0.286943	-0.342798	0.781998	0.765308	0.444088
1	169113970	1_169113970_T_C	ATP1B1	C	T	T	0.121068	ADD	44471	0.240781	0.341713	-0.428965	0.910527	0.704628	0.481042
1	169117020	1_169117020_G_C	ATP1B1	C	G	G	0.405073	ADD	44471	-0.265821	0.256846	-0.769229	0.237588	-1.03494	0.300696
1	169118894	1_169118894_C_T	ATP1B1	T	C	C	0.33044	ADD	44471	0.27563	0.250048	-0.214454	0.765714	1.10231	0.270326
1	169124160	1_169124160_A_C	ATP1B1	A	C	C	0.418767	ADD	44471	0.115839	0.242553	-0.359557	0.591234	0.477579	0.63295
1	169136606	1_169136606_T_C	ATP1B1	C	T	T	0.0689663	ADD	44471	0.142154	0.444057	-0.728181	1.01249	0.320125	0.748874
1	169144441	1_169144441_T_C	ATP1B1	C	T	T	0.0382496	ADD	44471	0.489359	0.511627	-0.513411	1.49213	0.956476	0.338832
1	169164789	1_169164789_C_T	ATP1B1	T	C	C	0.138866	ADD	44471	0.334047	0.311297	-0.276083	0.944178	1.07308	0.283234
1	169165430	1_169165430_G_GA	ATP1B1	GA	G	G	0.0473567	ADD	44471	-1.72363	1.31233	-4.29575	0.848496	-1.31341	0.189045
1	169172053	1_169172053_A_G	ATP1B1	G	A	A	0.0138068	ADD	44471	0.659099	0.765509	-0.841272	2.15947	0.860995	0.389241
1	169173956	1_169173956_C_T	ATP1B1	T	C	C	0.423602	ADD	44471	0.0246176	0.244075	-0.45376	0.502995	0.100861	0.919661
1	169191220	1_169191220_T_C	ATP1B1	C	T	T	0.0209013	ADD	44471	0.20111	0.765623	-1.29948	1.7017	0.262675	0.792801
1	169191226	1_169191226_T_C	ATP1B1	C	T	T	0.0218232	ADD	44471	0.671741	0.593914	-0.492309	1.83579	1.13104	0.258038
1	169210569	1_169210569_T_C	ATP1B1	C	T	T	0.0904185	ADD	44471	-0.420272	0.508067	-1.41606	0.575521	-0.827198	0.408125
1	169232364	1_169232364_G_GAAGAA	ATP1B1	GAAGAA	G	G	0.0738234	ADD	44471	0.631074	0.35968	-0.0738854	1.33603	1.75454	0.0793373
1	169247128	1_169247128_T_TCA	ATP1B1	TCA	T	T	0.0733737	ADD	44471	0.0657794	0.455659	-0.827297	0.958855	0.144361	0.885216
1	169296598	1_169296598_T_C	ATP1B1	T	C	C	0.347639	ADD	44470	-0.0469837	0.259944	-0.556464	0.462497	-0.180746	0.856567
1	169296819	1_169296819_C_T	ATP1B1	T	C	C	0.356536	ADD	44471	0.0117934	0.253725	-0.485499	0.509085	0.0464809	0.962927
1	169306094	1_169306094_C_T	ATP1B1	T	C	C	0.0229138	ADD	44471	0.164712	0.763153	-1.33104	1.66046	0.215831	0.82912
2	102477754	2_102477754_T_G	SLC9A4	T	G	G	0.139495	ADD	44471	-0.203402	0.378442	-0.945135	0.538332	-0.537471	0.590942
2	102481220	2_102481220_C_A	SLC9A4	A	C	C	0.103697	ADD	44471	0.105709	0.383454	-0.645846	0.857265	0.275677	0.782796
2	102498630	2_102498630_A_AG	SLC9A4	A	AG	AG	0.178386	ADD	44471	-0.0583655	0.324102	-0.693595	0.576864	-0.180083	0.857087
2	102512982	2_102512982_A_AG	SLC9A4	A	AG	AG	0.194419	ADD	44471	-0.609805	0.377157	-1.34902	0.129409	-1.61685	0.105911
2	102515612	2_102515612_G_A	SLC9A4	A	G	G	0.0206652	ADD	44471	0.802882	0.593559	-0.360473	1.96624	1.35266	0.176165
2	102527932	2_102527932_A_G	SLC9A4	A	G	G	0.294934	ADD	44471	-0.494101	0.302662	-1.08731	0.0991051	-1.63252	0.10257
2	102621571	2_102621571_C_T	SLC9A2	T	C	C	0.427706	ADD	44471	0.288668	0.24415	-0.189857	0.767193	1.18234	0.23707
2	102623405	2_102623405_A_G	SLC9A2	G	A	A	0.030548	ADD	44471	0.394194	0.579165	-0.740948	1.52934	0.680625	0.496109
2	102643986	2_102643986_G_T	SLC9A2	T	G	G	0.417789	ADD	44471	0.0535453	0.246819	-0.430211	0.537302	0.216942	0.828254
2	102660872	2_102660872_T_C	SLC9A2	C	T	T	0.0209462	ADD	44471	-0.890204	1.307	-3.45187	1.67146	-0.681106	0.495804
2	102661403	2_102661403_C_G	SLC9A2	G	C	C	0.0852353	ADD	44471	0.487024	0.362217	-0.222907	1.19696	1.34457	0.178765
2	102664616	2_102664616_G_A	SLC9A2	A	G	G	0.0726428	ADD	44471	-1.06554	0.763158	-2.5613	0.430224	-1.39622	0.162647
2	102682229	2_102682229_A_G	SLC9A2	G	A	A	0.331463	ADD	44471	-0.105496	0.263196	-0.621351	0.410359	-0.400825	0.688549
2	102684047	2_102684047_G_A	SLC9A2	A	G	G	0.498437	ADD	44471	0.0801823	0.243364	-0.396803	0.557168	0.329474	0.741797
2	102684422	2_102684422_A_G	SLC9A2	G	A	A	0.0159767	ADD	44471	-0.59372	1.307	-3.15539	1.96795	-0.454262	0.64964
2	102685745	2_102685745_A_C	SLC9A2	C	A	A	0.0677745	ADD	44471	-2.10213	1.31162	-4.67287	0.468607	-1.60269	0.109003
2	102687067	2_102687067_G_A	SLC9A2	A	G	G	0.143479	ADD	44470	-0.40571	0.413521	-1.2162	0.404776	-0.981111	0.326538
2	102690523	2_102690523_A_G	SLC9A2	G	A	A	0.17074	ADD	44471	0.305059	0.293934	-0.27104	0.881159	1.03785	0.29934
2	102696559	2_102696559_T_C	SLC9A2	T	C	C	0.156147	ADD	44471	0.0750132	0.323559	-0.55915	0.709177	0.231838	0.816664
2	102698863	2_102698863_A_G	SLC9A2	A	G	G	0.173495	ADD	44471	0.184994	0.300287	-0.403558	0.773546	0.616058	0.537856
2	102701217	2_102701217_G_A	SLC9A2	A	G	G	0.0131996	ADD	44471	-0.367939	1.3189	-2.95294	2.21706	-0.278974	0.780265
3	48630961	3_48630961_T_G	SLC26A6	G	T	T	0.119111	ADD	44471	0.624899	0.304551	0.0279907	1.22181	2.05187	0.0401821
3	48632014	3_48632014_T_C	SLC26A6	C	T	T	0.1191	ADD	44471	0.625102	0.304689	0.0279218	1.22228	2.0516	0.0402081
3	48632215	3_48632215_A_G	SLC26A6	G	A	A	0.119066	ADD	44471	0.626701	0.30505	0.0288145	1.22459	2.05442	0.0399348
3	112141375	3_112141375_G_A	SLC9C1	A	G	G	0.373952	ADD	44471	0.233222	0.244858	-0.246691	0.713134	0.952478	0.340855
3	112147697	3_112147697_A_G	SLC9C1	G	A	A	0.421601	ADD	44471	-0.179657	0.249551	-0.668769	0.309455	-0.71992	0.471574
3	112158685	3_112158685_C_T	SLC9C1	T	C	C	0.0183161	ADD	44469	0.959772	0.578237	-0.173553	2.0931	1.65982	0.09695
3	112168945	3_112168945_A_C	SLC9C1	C	A	A	0.0775674	ADD	44471	-1.13526	0.761463	-2.6277	0.35718	-1.49089	0.135989
3	112182792	3_112182792_G_A	SLC9C1	A	G	G	0.0109172	ADD	44471	1.45007	0.606686	0.26099	2.63915	2.39015	0.0168413
3	112200914	3_112200914_T_C	SLC9C1	T	C	C	0.323503	ADD	44471	-0.0820353	0.264458	-0.600364	0.436293	-0.310201	0.756408
3	112203412	3_112203412_T_C	SLC9C1	C	T	T	0.0420836	ADD	44471	-0.48484	0.76086	-1.9761	1.00642	-0.637226	0.523977
3	112232176	3_112232176_T_C	SLC9C1	T	C	C	0.446437	ADD	44471	-0.147768	0.246972	-0.631825	0.336288	-0.598321	0.549626
3	112232856	3_112232856_G_T	SLC9C1	T	G	G	0.0811877	ADD	44471	0.179626	0.405768	-0.615665	0.974917	0.442681	0.657996
3	112246289	3_112246289_A_G	SLC9C1	A	G	G	0.446707	ADD	44471	-0.148605	0.246974	-0.632666	0.335455	-0.601705	0.547371
3	112246835	3_112246835_A_G	SLC9C1	A	G	G	0.446343	ADD	44468	-0.0279634	0.256286	-0.530275	0.474348	-0.10911	0.913115
3	112247776	3_112247776_T_C	SLC9C1	T	C	C	0.446415	ADD	44471	-0.147057	0.245821	-0.628858	0.334744	-0.598226	0.549689
3	112248231	3_112248231_C_A	SLC9C1	C	A	A	0.446639	ADD	44471	-0.148025	0.245885	-0.62995	0.3339	-0.602009	0.547168
3	112250782	3_112250782_C_T	SLC9C1	T	C	C	0.0262756	ADD	44471	0.524112	0.579164	-0.611028	1.65925	0.904946	0.365494
3	112252486	3_112252486_C_T	SLC9C1	C	T	T	0.44619	ADD	44471	-0.146103	0.245692	-0.62765	0.335444	-0.59466	0.552071
3	112252643	3_112252643_A_G	SLC9C1	A	G	G	0.446325	ADD	44471	-0.14663	0.245734	-0.628259	0.334999	-0.596703	0.550706
3	112271800	3_112271800_A_G	SLC9C1	G	A	A	0.298273	ADD	44471	-0.120283	0.271121	-0.651671	0.411105	-0.443651	0.657295
3	112274984	3_112274984_A_G	SLC9C1	G	A	A	0.0146837	ADD	44471	1.10938	0.579022	-0.0254851	2.24424	1.91595	0.0553715
3	112275520	3_112275520_T_C	SLC9C1	C	T	T	0.255223	ADD	44471	0.336359	0.256835	-0.167028	0.839746	1.30963	0.190321
3	112286424	3_112286424_G_A	SLC9C1	A	G	G	0.0171348	ADD	44471	0.407923	0.769601	-1.10047	1.91631	0.530045	0.596081
3	112287367	3_112287367_G_A	SLC9C1	G	A	A	0.33225	ADD	44471	-0.198347	0.269001	-0.725579	0.328885	-0.737346	0.460912
3	112289074	3_112289074_T_C	SLC9C1	C	T	T	0.0101302	ADD	44471	-0.0853286	1.30764	-2.64826	2.4776	-0.0652538	0.947972
3	141878509	3_141878509_T_C	ATP1B3	C	T	T	0.0180455	ADD	44471	-0.727031	1.30994	-3.29447	1.84041	-0.55501	0.578888
3	141885137	3_141885137_T_C	ATP1B3	C	T	T	0.0425465	ADD	44469	0.914333	0.410203	0.11035	1.71832	2.22898	0.0258154
3	141895994	3_141895994_A_G	ATP1B3	G	A	A	0.113164	ADD	44471	0.336894	0.341912	-0.333241	1.00703	0.985325	0.324465
3	141897311	3_141897311_G_T	ATP1B3	T	G	G	0.0323469	ADD	44471	-0.223119	0.740605	-1.67468	1.22844	-0.301265	0.763212
3	141898607	3_141898607_G_A	ATP1B3	A	G	G	0.190128	ADD	44470	0.105483	0.301259	-0.484973	0.695939	0.350141	0.726233
3	141908696	3_141908696_G_A	ATP1B3	A	G	G	0.200198	ADD	44471	0.121349	0.29432	-0.455507	0.698205	0.412303	0.680117
3	141916756	3_141916756_A_C	ATP1B3	C	A	A	0.40975	ADD	44471	0.138642	0.24417	-0.339923	0.617206	0.567807	0.570166
3	141918258	3_141918258_G_A	ATP1B3	A	G	G	0.0942524	ADD	44471	0.203179	0.383686	-0.548833	0.95519	0.529544	0.596428
3	141919068	3_141919068_C_T	ATP1B3	T	C	C	0.0549459	ADD	44471	-0.221492	0.5949	-1.38748	0.944491	-0.372318	0.709656
3	143266258	3_143266258_T_G	SLC9A9	G	T	T	0.466529	ADD	44471	0.150898	0.243701	-0.326748	0.628544	0.619192	0.53579
3	143269469	3_143269469_C_A	SLC9A9	A	C	C	0.0522475	ADD	44471	0.184337	0.508422	-0.812152	1.18083	0.362567	0.716929
3	143270749	3_143270749_A_G	SLC9A9	G	A	A	0.134641	ADD	44470	0.146048	0.338337	-0.517081	0.809176	0.431663	0.665986
3	143271220	3_143271220_G_A	SLC9A9	A	G	G	0.228149	ADD	44471	-0.05305	0.292593	-0.626522	0.520422	-0.18131	0.856124
3	143274279	3_143274279_T_C	SLC9A9	C	T	T	0.0136606	ADD	44471	-0.440746	1.30418	-2.99689	2.11539	-0.33795	0.735401
3	143283940	3_143283940_A_C	SLC9A9	C	A	A	0.0144364	ADD	44471	-0.499982	1.30877	-3.06512	2.06516	-0.382024	0.702443
3	143285611	3_143285611_G_T	SLC9A9	T	G	G	0.0177644	ADD	44471	0.949103	0.599056	-0.225026	2.12323	1.58433	0.113119
3	143286187	3_143286187_C_T	SLC9A9	T	C	C	0.0466505	ADD	44469	1.21642	0.358364	0.514037	1.9188	3.39436	0.000687883
3	143288349	3_143288349_T_C	SLC9A9	C	T	T	0.0172584	ADD	44471	-0.653225	1.28607	-3.17388	1.86743	-0.507922	0.611508
3	143302363	3_143302363_A_G	SLC9A9	G	A	A	0.0600953	ADD	44471	-0.00716257	0.50613	-0.999159	0.984834	-0.0141516	0.988709
3	143312956	3_143312956_A_G	SLC9A9	G	A	A	0.0648625	ADD	44471	-0.416651	0.590718	-1.57444	0.741135	-0.70533	0.480605
3	143314720	3_143314720_G_T	SLC9A9	T	G	G	0.16477	ADD	44471	0.533193	0.278213	-0.0120954	1.07848	1.91649	0.0553029
3	143320844	3_143320844_A_G	SLC9A9	G	A	A	0.0168649	ADD	44471	-0.649854	1.30562	-3.20883	1.90912	-0.497734	0.618671
3	143325328	3_143325328_C_T	SLC9A9	T	C	C	0.212937	ADD	44471	0.315829	0.272671	-0.218596	0.850254	1.15828	0.24675
3	143328457	3_143328457_A_G	SLC9A9	G	A	A	0.301556	ADD	44471	-0.764082	0.325138	-1.40134	-0.126822	-2.35002	0.0187724
3	143332699	3_143332699_A_G	SLC9A9	G	A	A	0.0618493	ADD	44471	-0.0351954	0.505754	-1.02646	0.956065	-0.06959	0.94452
3	143334663	3_143334663_A_G	SLC9A9	G	A	A	0.00900587	ADD	44471	1.12353	0.746895	-0.340354	2.58742	1.50427	0.132511
3	143339821	3_143339821_G_T	SLC9A9	G	T	T	0.476389	ADD	44471	0.381027	0.24579	-0.100711	0.862766	1.55022	0.121089
3	143355772	3_143355772_T_C	SLC9A9	C	T	T	0.0221605	ADD	44471	0.185154	0.729288	-1.24422	1.61453	0.253883	0.799586
3	143364670	3_143364670_G_A	SLC9A9	A	G	G	0.0381597	ADD	44471	-0.431028	0.760279	-1.92115	1.05909	-0.566934	0.570759
3	143368682	3_143368682_T_C	SLC9A9	C	T	T	0.25104	ADD	44471	0.044824	0.279858	-0.503687	0.593335	0.160167	0.87275
3	143371700	3_143371700_T_G	SLC9A9	G	T	T	0.0233973	ADD	44471	0.156513	0.753236	-1.3198	1.63283	0.207788	0.835395
3	143381825	3_143381825_G_A	SLC9A9	A	G	G	0.376504	ADD	44471	0.632295	0.243582	0.154883	1.10971	2.59582	0.00943653
3	143386319	3_143386319_A_G	SLC9A9	G	A	A	0.444008	ADD	44471	-0.753025	0.272845	-1.28779	-0.218259	-2.7599	0.00578184
3	143387917	3_143387917_T_C	SLC9A9	C	T	T	0.321176	ADD	44471	0.741247	0.242965	0.265045	1.21745	3.05084	0.00228201
3	143388157	3_143388157_G_A	SLC9A9	G	A	A	0.181208	ADD	44471	0.140085	0.301138	-0.450135	0.730306	0.465185	0.641799
3	143388736	3_143388736_G_T	SLC9A9	T	G	G	0.0402285	ADD	44471	-0.487825	0.762705	-1.9827	1.00705	-0.639598	0.522434
3	143402062	3_143402062_C_T	SLC9A9	T	C	C	0.0140316	ADD	44471	0.659198	0.746296	-0.803516	2.12191	0.883293	0.377078
3	143407878	3_143407878_A_G	SLC9A9	G	A	A	0.18692	ADD	44471	0.56924	0.269085	0.0418442	1.09664	2.11547	0.0343899
3	143416544	3_143416544_A_G	SLC9A9	G	A	A	0.108408	ADD	44471	0.825718	0.293284	0.250891	1.40054	2.81542	0.00487137
3	143427009	3_143427009_G_A	SLC9A9	A	G	G	0.0340447	ADD	44471	-0.252724	0.76152	-1.74527	1.23983	-0.331868	0.739989
3	143429763	3_143429763_AGCG_A	SLC9A9	AGCG	A	A	0.336691	ADD	44471	0.115824	0.252771	-0.379597	0.611246	0.458219	0.646795
3	143437113	3_143437113_G_T	SLC9A9	T	G	G	0.201333	ADD	44471	-0.681971	0.383735	-1.43408	0.0701354	-1.77719	0.0755364
3	143438911	3_143438911_C_T	SLC9A9	T	C	C	0.108588	ADD	44471	0.233443	0.358191	-0.468599	0.935484	0.651727	0.514578
3	143440409	3_143440409_A_G	SLC9A9	G	A	A	0.0446358	ADD	44471	-0.578087	0.762128	-2.07183	0.915656	-0.758518	0.448141
3	143441031	3_143441031_G_A	SLC9A9	A	G	G	0.115232	ADD	44471	0.288824	0.344015	-0.385434	0.963081	0.839567	0.401151
3	143441326	3_143441326_A_G	SLC9A9	G	A	A	0.0562614	ADD	44471	0.601213	0.414018	-0.210248	1.41267	1.45214	0.146462
3	143450738	3_143450738_A_G	SLC9A9	G	A	A	0.312631	ADD	44471	-0.0205073	0.261921	-0.533863	0.492848	-0.0782958	0.937593
3	143461860	3_143461860_A_C	SLC9A9	C	A	A	0.27799	ADD	44471	0.0472405	0.267124	-0.476313	0.570794	0.176849	0.859627
3	143473637	3_143473637_G_A	SLC9A9	A	G	G	0.334892	ADD	44471	0.0319263	0.257978	-0.473702	0.537555	0.123756	0.901509
3	143478317	3_143478317_T_C	SLC9A9	C	T	T	0.0798628	ADD	44470	-0.22237	0.509159	-1.2203	0.775563	-0.43674	0.6623
3	143480486	3_143480486_A_G	SLC9A9	A	G	G	0.282179	ADD	44470	-0.0817453	0.277112	-0.624876	0.461385	-0.29499	0.768002
3	143483359	3_143483359_G_A	SLC9A9	A	G	G	0.0429391	ADD	44470	-1.57667	1.30454	-4.13352	0.980185	-1.2086	0.226817
3	143491151	3_143491151_G_A	SLC9A9	A	G	G	0.0135482	ADD	44471	-0.480239	1.31028	-3.04834	2.08786	-0.366517	0.713979
3	143495852	3_143495852_G_C	SLC9A9	C	G	G	0.0207888	ADD	44471	-0.869235	1.2351	-3.28999	1.55152	-0.703776	0.481572
3	143503265	3_143503265_A_G	SLC9A9	G	A	A	0.0469519	ADD	44471	0.524591	0.45101	-0.359372	1.40855	1.16315	0.244769
3	143503705	3_143503705_A_G	SLC9A9	G	A	A	0.0219806	ADD	44471	-0.940224	1.24259	-3.37566	1.49521	-0.756664	0.449251
3	143504493	3_143504493_CT_C	SLC9A9	C	CT	CT	0.315253	ADD	44469	-0.0178868	0.271717	-0.550441	0.514668	-0.0658288	0.947514
3	143506556	3_143506556_T_C	SLC9A9	C	T	T	0.247026	ADD	44471	0.140536	0.271368	-0.391334	0.672407	0.517882	0.604541
3	143508460	3_143508460_A_G	SLC9A9	G	A	A	0.0381597	ADD	44471	-0.353873	0.762069	-1.8475	1.13975	-0.464358	0.642391
3	143517920	3_143517920_T_C	SLC9A9	C	T	T	0.0379911	ADD	44471	0.510336	0.513677	-0.496453	1.51712	0.993495	0.320469
3	143524046	3_143524046_C_A	SLC9A9	A	C	C	0.0727778	ADD	44471	-0.196994	0.492225	-1.16174	0.767748	-0.400212	0.689
3	143527416	3_143527416_G_A	SLC9A9	A	G	G	0.476906	ADD	44471	0.105551	0.243366	-0.371438	0.582541	0.433714	0.664496
3	143541597	3_143541597_T_C	SLC9A9	C	T	T	0.0148299	ADD	44471	-0.478931	1.29464	-3.01638	2.05852	-0.369933	0.711432
3	143552554	3_143552554_C_T	SLC9A9	T	C	C	0.0234422	ADD	44471	0.147722	0.755218	-1.33248	1.62792	0.195601	0.844922
3	143561850	3_143561850_G_A	SLC9A9	A	G	G	0.0820422	ADD	44471	-0.669236	0.595251	-1.83591	0.497435	-1.12429	0.260889
3	143569745	3_143569745_G_A	SLC9A9	A	G	G	0.218716	ADD	44471	-0.00374885	0.293553	-0.579102	0.571604	-0.0127706	0.989811
3	143572190	3_143572190_G_A	SLC9A9	A	G	G	0.0224753	ADD	44471	-0.991244	1.31391	-3.56646	1.58397	-0.754422	0.450596
3	143574062	3_143574062_C_T	SLC9A9	T	C	C	0.0483124	ADD	44471	0.283682	0.505163	-0.706419	1.27378	0.561565	0.574412
3	143578749	3_143578749_C_A	SLC9A9	A	C	C	0.184469	ADD	44471	0.683415	0.26231	0.169296	1.19753	2.60537	0.00917759
3	143582222	3_143582222_T_C	SLC9A9	C	T	T	0.0239145	ADD	44471	-1.01984	1.30816	-3.58379	1.54411	-0.779595	0.435629
3	143589946	3_143589946_C_T	SLC9A9	T	C	C	0.0444335	ADD	44471	-0.539626	0.750587	-2.01075	0.931499	-0.718938	0.472179
3	143594460	3_143594460_A_AC	SLC9A9	AC	A	A	0.0811203	ADD	44471	-0.299322	0.508302	-1.29557	0.696931	-0.588866	0.555951
3	143614004	3_143614004_A_G	SLC9A9	G	A	A	0.0411167	ADD	44471	0.70979	0.451334	-0.174808	1.59439	1.57265	0.1158
3	143614188	3_143614188_T_G	SLC9A9	G	T	T	0.272571	ADD	44471	-0.625646	0.325981	-1.26456	0.0132659	-1.91927	0.0549503
3	143616285	3_143616285_C_T	SLC9A9	T	C	C	0.0348999	ADD	44470	-0.242748	0.759259	-1.73087	1.24537	-0.319716	0.749183
3	143617955	3_143617955_T_C	SLC9A9	C	T	T	0.132884	ADD	44471	0.744972	0.286669	0.183111	1.30683	2.59872	0.00935721
3	143627662	3_143627662_G_A	SLC9A9	A	G	G	0.0225091	ADD	44471	0.183642	0.75506	-1.29625	1.66353	0.243215	0.807839
3	143635474	3_143635474_C_T	SLC9A9	C	T	T	0.449045	ADD	44471	0.0462527	0.244259	-0.432485	0.524991	0.189359	0.849811
3	143635765	3_143635765_C_G	SLC9A9	G	C	C	0.0431517	ADD	44471	0.607272	0.452207	-0.279037	1.49358	1.34291	0.179302
3	143639943	3_143639943_G_A	SLC9A9	G	A	A	0.303411	ADD	44471	0.165704	0.25704	-0.338085	0.669493	0.644663	0.519146
3	143640314	3_143640314_T_C	SLC9A9	C	T	T	0.0783095	ADD	44471	0.400013	0.384618	-0.353825	1.15385	1.04002	0.298328
3	143648952	3_143648952_C_T	SLC9A9	T	C	C	0.0680331	ADD	44471	-0.0801807	0.509292	-1.07837	0.918014	-0.157436	0.874902
3	143649099	3_143649099_A_C	SLC9A9	C	A	A	0.0436239	ADD	44471	-0.552138	0.758181	-2.03814	0.933869	-0.728241	0.466466
3	143651805	3_143651805_T_C	SLC9A9	C	T	T	0.0169099	ADD	44471	0.465068	0.763667	-1.03169	1.96183	0.608993	0.542529
3	143651990	3_143651990_CT_C	SLC9A9	CT	C	C	0.366936	ADD	44471	-0.0415479	0.254896	-0.541136	0.45804	-0.162999	0.870519
3	143652161	3_143652161_G_A	SLC9A9	A	G	G	0.0372498	ADD	44470	0.221974	0.588175	-0.930828	1.37478	0.377395	0.70588
3	143662088	3_143662088_C_T	SLC9A9	T	C	C	0.0690225	ADD	44471	-0.11084	0.506516	-1.10359	0.881914	-0.218828	0.826784
3	143668901	3_143668901_T_C	SLC9A9	T	C	C	0.18358	ADD	44471	0.0193639	0.314374	-0.596798	0.635526	0.0615951	0.950885
3	143671696	3_143671696_C_T	SLC9A9	T	C	C	0.019732	ADD	44471	-0.806383	1.31215	-3.37816	1.76539	-0.614549	0.538853
3	143686482	3_143686482_G_A	SLC9A9	G	A	A	0.163264	ADD	44471	0.252628	0.303301	-0.341832	0.847088	0.832928	0.404885
3	143686821	3_143686821_A_G	SLC9A9	G	A	A	0.403353	ADD	44471	-0.174252	0.252909	-0.669945	0.321442	-0.688988	0.490831
3	143693034	3_143693034_T_C	SLC9A9	C	T	T	0.0391941	ADD	44471	-0.403303	0.766273	-1.90517	1.09857	-0.526317	0.598668
3	143696539	3_143696539_T_G	SLC9A9	G	T	T	0.0568011	ADD	44471	0.523882	0.413838	-0.287224	1.33499	1.26591	0.205544
3	143704487	3_143704487_C_T	SLC9A9	C	T	T	0.427144	ADD	44471	0.290205	0.24376	-0.187556	0.767966	1.19053	0.233836
3	143707677	3_143707677_G_T	SLC9A9	G	T	T	0.310967	ADD	44471	0.139546	0.255639	-0.361497	0.640589	0.545871	0.585155
3	143712483	3_143712483_T_C	SLC9A9	C	T	T	0.489184	ADD	44471	-0.316323	0.246851	-0.800143	0.167496	-1.28143	0.200042
3	143719282	3_143719282_C_T	SLC9A9	T	C	C	0.0773988	ADD	44471	-0.219126	0.506804	-1.21244	0.774192	-0.432368	0.665474
3	143720897	3_143720897_C_T	SLC9A9	C	T	T	0.0484473	ADD	44471	-0.114576	0.594981	-1.28072	1.05157	-0.192571	0.847295
3	143721856	3_143721856_G_T	SLC9A9	G	T	T	0.207877	ADD	44471	-0.0348387	0.305194	-0.633009	0.563331	-0.114152	0.909117
3	143722159	3_143722159_C_T	SLC9A9	T	C	C	0.0110072	ADD	44471	-0.193362	1.2948	-2.73113	2.34441	-0.149337	0.881288
3	143723412	3_143723412_T_C	SLC9A9	C	T	T	0.287895	ADD	44471	0.475035	0.248283	-0.0115899	0.96166	1.91328	0.0557117
3	143724839	3_143724839_T_C	SLC9A9	C	T	T	0.0857075	ADD	44471	-0.728333	0.596207	-1.89688	0.440211	-1.22161	0.221855
3	143727341	3_143727341_G_A	SLC9A9	G	A	A	0.140125	ADD	44471	-0.0761007	0.361195	-0.78403	0.631828	-0.210691	0.833128
3	143728729	3_143728729_T_C	SLC9A9	C	T	T	0.0980189	ADD	44471	-0.244689	0.453088	-1.13273	0.643348	-0.540047	0.589165
3	143744645	3_143744645_A_G	SLC9A9	G	A	A	0.0655821	ADD	44471	-2.06764	1.31194	-4.63899	0.503708	-1.57602	0.115021
3	143744915	3_143744915_T_C	SLC9A9	C	T	T	0.0195408	ADD	44471	0.321203	0.765891	-1.17992	1.82232	0.419385	0.674935
3	143753093	3_143753093_A_G	SLC9A9	G	A	A	0.0596006	ADD	44471	-1.96842	1.31197	-4.53984	0.602989	-1.50036	0.133522
3	143754600	3_143754600_G_A	SLC9A9	G	A	A	0.378694	ADD	44470	-0.33792	0.269356	-0.865849	0.190008	-1.25455	0.209642
3	143754996	3_143754996_A_G	SLC9A9	G	A	A	0.0166401	ADD	44471	-0.667832	1.31447	-3.24414	1.90848	-0.508062	0.61141
3	143758830	3_143758830_C_T	SLC9A9	T	C	C	0.371883	ADD	44471	0.370738	0.24427	-0.108024	0.849499	1.51773	0.129081
3	143769629	3_143769629_C_T	SLC9A9	T	C	C	0.395368	ADD	44470	0.422634	0.244221	-0.0560316	0.901299	1.73053	0.0835348
3	143774801	3_143774801_G_A	SLC9A9	A	G	G	0.191226	ADD	44471	-0.30298	0.337142	-0.963766	0.357806	-0.898672	0.368827
3	143780546	3_143780546_C_A	SLC9A9	A	C	C	0.0286142	ADD	44471	-1.20251	1.31252	-3.77501	1.36999	-0.916178	0.359573
3	143792005	3_143792005_T_C	SLC9A9	C	T	T	0.450518	ADD	44471	-0.227681	0.248989	-0.71569	0.260328	-0.914423	0.360495
3	143795395	3_143795395_G_A	SLC9A9	A	G	G	0.11485	ADD	44471	0.156287	0.355149	-0.539792	0.852367	0.440061	0.659893
3	143800419	3_143800419_G_A	SLC9A9	A	G	G	0.0117383	ADD	44470	-0.284054	1.26126	-2.75607	2.18796	-0.225215	0.821812
3	143821752	3_143821752_C_A	SLC9A9	C	A	A	0.276562	ADD	44471	-0.208432	0.282611	-0.762339	0.345475	-0.737524	0.460804
3	143822272	3_143822272_G_T	SLC9A9	G	T	T	0.266657	ADD	44471	-0.259993	0.291162	-0.830659	0.310673	-0.892951	0.371883
3	143822335	3_143822335_C_T	SLC9A9	T	C	C	0.0181691	ADD	44471	-0.678184	1.3014	-3.22888	1.87251	-0.52112	0.602283
3	143822963	3_143822963_G_A	SLC9A9	A	G	G	0.0231162	ADD	44471	-0.982231	1.31059	-3.55095	1.58649	-0.749455	0.453583
3	143838666	3_143838666_T_C	SLC9A9	C	T	T	0.0181691	ADD	44471	-0.69494	1.29682	-3.23667	1.84679	-0.535878	0.592043
3	143843136	3_143843136_C_A	SLC9A9	A	C	C	0.0162016	ADD	44471	0.498753	0.7584	-0.987683	1.98519	0.657639	0.51077
4	103020065	4_103020065_A_G	SLC9B2	G	A	A	0.0138855	ADD	44471	-0.471378	1.31621	-3.05109	2.10834	-0.358134	0.720243
4	103020269	4_103020269_T_C	SLC9B2	C	T	T	0.0204515	ADD	44471	0.260479	0.758984	-1.2271	1.74806	0.343194	0.731452
4	103021341	4_103021341_G_A	SLC9B2	A	G	G	0.363383	ADD	44471	-0.016984	0.253209	-0.513264	0.479296	-0.067075	0.946522
4	103025961	4_103025961_A_T	SLC9B2	T	A	A	0.457995	ADD	44471	-0.0340037	0.24429	-0.512803	0.444796	-0.139194	0.889297
4	103036856	4_103036856_T_A	SLC9B2	A	T	T	0.0297048	ADD	44471	-0.152252	0.767204	-1.65594	1.35144	-0.198451	0.842692
4	103037251	4_103037251_T_C	SLC9B2	C	T	T	0.0336736	ADD	44471	-1.35626	1.31596	-3.93549	1.22296	-1.03063	0.302714
4	103054351	4_103054351_T_C	SLC9B2	C	T	T	0.0211599	ADD	44471	-0.873314	1.31637	-3.45336	1.70673	-0.663425	0.507058
4	103082907	4_103082907_C_T	SLC9B2	T	C	C	0.158811	ADD	44471	0.479874	0.286479	-0.0816158	1.04136	1.67507	0.0939202
5	482766	5_482766_T_C	SLC9A3	C	T	T	0.01049	ADD	44471	-0.2177	1.27146	-2.70971	2.27431	-0.171221	0.86405
5	485338	5_485338_T_C	SLC9A3	C	T	T	0.0212948	ADD	44471	0.257241	0.756324	-1.22513	1.73961	0.34012	0.733766
5	485814	5_485814_C_T	SLC9A3	T	C	C	0.0717884	ADD	44471	0.668474	0.358953	-0.0350622	1.37201	1.86229	0.0625629
5	486565	5_486565_T_C	SLC9A3	C	T	T	0.0265229	ADD	44471	-0.028398	0.763322	-1.52448	1.46769	-0.0372032	0.970323
5	489084	5_489084_C_T	SLC9A3	C	T	T	0.0617031	ADD	44471	0.00602564	0.49536	-0.964862	0.976914	0.0121642	0.990295
5	492945	5_492945_T_C	SLC9A3	C	T	T	0.00998403	ADD	44471	-0.106236	1.31708	-2.68767	2.4752	-0.0806598	0.935712
5	496369	5_496369_G_A	SLC9A3	A	G	G	0.231151	ADD	44471	0.117312	0.280313	-0.432092	0.666716	0.418503	0.675579
5	496462	5_496462_A_G	SLC9A3	G	A	A	0.438599	ADD	44470	0.319693	0.24474	-0.159989	0.799375	1.30625	0.191466
5	496554	5_496554_C_A	SLC9A3	A	C	C	0.0570372	ADD	44471	0.117862	0.508303	-0.878395	1.11412	0.231873	0.816637
5	497162	5_497162_A_G	SLC9A3	G	A	A	0.194329	ADD	44471	0.614277	0.26386	0.0971211	1.13143	2.32804	0.0199099
5	498658	5_498658_A_G	SLC9A3	G	A	A	0.0202941	ADD	44471	0.79917	0.604926	-0.386463	1.9848	1.3211	0.186467
5	499558	5_499558_C_A	SLC9A3	A	C	C	0.0852241	ADD	44471	0.333643	0.379822	-0.410794	1.07808	0.878419	0.379716
5	503369	5_503369_T_C	SLC9A3	T	C	C	0.0905309	ADD	44471	0.2675	0.375914	-0.469278	1.00428	0.711599	0.476713
5	504183	5_504183_T_C	SLC9A3	C	T	T	0.410762	ADD	44471	0.419664	0.244247	-0.0590509	0.89838	1.7182	0.0857607
5	506738	5_506738_T_C	SLC9A3	C	T	T	0.0802806	ADD	44469	-0.183345	0.506943	-1.17693	0.810245	-0.361667	0.717601
5	516262	5_516262_T_A	SLC9A3	T	A	A	0.123822	ADD	44471	0.227802	0.335632	-0.430026	0.885629	0.678724	0.497313
5	128087321	5_128087321_G_A	SLC12A2	A	G	G	0.110105	ADD	44471	-0.351954	0.450811	-1.23553	0.531619	-0.780714	0.434971
5	128094612	5_128094612_G_A	SLC12A2	A	G	G	0.0322914	ADD	44470	0.338094	0.566088	-0.771417	1.44761	0.597247	0.550343
5	128100470	5_128100470_C_T	SLC12A2	T	C	C	0.0172809	ADD	44471	0.968446	0.585848	-0.179795	2.11669	1.65307	0.0983173
5	128116063	5_128116063_A_G	SLC12A2	G	A	A	0.0215759	ADD	44471	0.161111	0.766776	-1.34174	1.66397	0.210115	0.833578
5	128124196	5_128124196_A_G	SLC12A2	G	A	A	0.0861011	ADD	44471	-0.360894	0.506469	-1.35356	0.631767	-0.712568	0.476113
5	128149866	5_128149866_T_C	SLC12A2	C	T	T	0.0170336	ADD	44471	0.448798	0.759522	-1.03984	1.93743	0.590896	0.55459
5	128162281	5_128162281_A_G	SLC12A2	A	G	G	0.0104787	ADD	44471	-0.0865713	1.28841	-2.6118	2.43866	-0.0671925	0.946428
5	128163950	5_128163950_A_G	SLC12A2	G	A	A	0.0235664	ADD	44470	-0.981478	1.30555	-3.54032	1.57736	-0.751771	0.452189
5	128166434	5_128166434_T_C	SLC12A2	C	T	T	0.112039	ADD	44471	-0.657712	0.502751	-1.64309	0.327662	-1.30823	0.190797
7	107772054	7_107772054_G_C	SLC26A3	C	G	G	0.00927592	ADD	44470	-0.012023	1.29149	-2.5433	2.51925	-0.00930944	0.992572
7	107775885	7_107775885_A_G	SLC26A3	G	A	A	0.0350116	ADD	44471	-1.4127	1.31069	-3.9816	1.1562	-1.07783	0.281109
7	107776157	7_107776157_C_T	SLC26A3	T	C	C	0.0947022	ADD	44471	-2.47646	1.30982	-5.04366	0.0907382	-1.89069	0.0586659
7	107777105	7_107777105_A_G	SLC26A3	G	A	A	0.0315156	ADD	44470	-1.26028	1.29467	-3.79778	1.27722	-0.973438	0.330336
7	107777169	7_107777169_C_G	SLC26A3	G	C	C	0.0241393	ADD	44471	-1.02311	1.31677	-3.60393	1.55771	-0.776988	0.437166
7	107779348	7_107779348_C_T	SLC26A3	T	C	C	0.00993906	ADD	44471	-0.0994232	1.31334	-2.67352	2.47467	-0.0757028	0.939656
7	107782175	7_107782175_C_T	SLC26A3	T	C	C	0.0367655	ADD	44471	-1.46361	1.30296	-4.01737	1.09014	-1.1233	0.261311
7	107782809	7_107782809_T_C	SLC26A3	C	T	T	0.137786	ADD	44471	-2.87734	1.28702	-5.39987	-0.354822	-2.23566	0.0253744
7	107783462	7_107783462_C_T	SLC26A3	T	C	C	0.146871	ADD	44471	4.25919	0.450696	3.37584	5.14254	9.45024	3.38066e-21
7	107783875	7_107783875_C_A	SLC26A3	C	A	A	0.383539	ADD	44470	-4.20863	1.29955	-6.75569	-1.66156	-3.23853	0.00120147
7	107784419	7_107784419_T_C	SLC26A3	C	T	T	0.012199	ADD	44471	-0.337621	1.31404	-2.91309	2.23785	-0.256934	0.79723
7	107784957	7_107784957_C_G	SLC26A3	G	C	C	0.260012	ADD	44471	-3.66489	1.29769	-6.20832	-1.12146	-2.82416	0.00474046
7	107786682	7_107786682_A_G	SLC26A3	G	A	A	0.0101417	ADD	44470	-0.100411	1.30424	-2.65667	2.45584	-0.076988	0.938633
7	107795787	7_107795787_A_G	SLC26A3	G	A	A	0.447539	ADD	44471	-2.88062	0.594484	-4.04579	-1.71546	-4.84559	1.26239e-06
7	107795843	7_107795843_A_C	SLC26A3	C	A	A	0.0166513	ADD	44471	-0.60354	1.29651	-3.14465	1.93757	-0.465513	0.641564
7	107798007	7_107798007_G_T	SLC26A3	T	G	G	0.262609	ADD	44471	-2.04428	0.594154	-3.2088	-0.87976	-3.44066	0.000580305
7	107800728	7_107800728_G_GT	SLC26A3	GT	G	G	0.419532	ADD	44471	-2.76237	0.594976	-3.9285	-1.59624	-4.64282	3.4368e-06
7	107801161	7_107801161_C_A	SLC26A3	A	C	C	0.0142677	ADD	44471	-0.475476	1.30891	-3.04089	2.08993	-0.363262	0.716409
7	117289788	7_117289788_G_A	CFTR	A	G	G	0.0248477	ADD	44471	-1.07381	1.31194	-3.64517	1.49754	-0.818491	0.413077
7	117290841	7_117290841_C_T	CFTR	C	T	T	0.390322	ADD	44471	0.728692	0.245073	0.248358	1.20903	2.97337	0.00294549
7	117292480	7_117292480_G_A	CFTR	A	G	G	0.0919138	ADD	44471	1.56282	0.261341	1.0506	2.07504	5.98001	2.23122e-09
7	117327436	7_117327436_G_A	CFTR	A	G	G	0.0326955	ADD	44471	0.623649	0.512887	-0.38159	1.62889	1.21596	0.224
7	117329717	7_117329717_C_T	CFTR	T	C	C	0.0330103	ADD	44471	-1.32883	1.31289	-3.90205	1.24439	-1.01214	0.311472
7	117349994	7_117349994_C_T	CFTR	T	C	C	0.3204	ADD	44471	0.0965436	0.257886	-0.408903	0.601991	0.374366	0.708132
7	117396451	7_117396451_C_T	CFTR	T	C	C	0.0507971	ADD	44471	0.700936	0.416918	-0.116208	1.51808	1.68123	0.0927179
7	117404167	7_117404167_T_G	CFTR	T	G	G	0.0867194	ADD	44471	0.11645	0.413888	-0.694756	0.927655	0.281355	0.778438
7	117413013	7_117413013_G_A	CFTR	A	G	G	0.0154145	ADD	44471	-0.566647	1.31587	-3.1457	2.0124	-0.430626	0.66674
7	117419854	7_117419854_C_T	CFTR	T	C	C	0.0337748	ADD	44471	0.915493	0.45265	0.028315	1.80267	2.02252	0.0431229
7	117482847	7_117482847_T_C	CFTR	C	T	T	0.0101639	ADD	44471	-0.114383	1.29529	-2.6531	2.42434	-0.0883065	0.929633
7	117486347	7_117486347_A_G	CFTR	G	A	A	0.0893728	ADD	44471	1.57821	0.26016	1.06831	2.08812	6.0663	1.30887e-09
7	117503664	7_117503664_G_A	CFTR	A	G	G	0.0976479	ADD	44471	0.473815	0.342278	-0.197037	1.14467	1.3843	0.166267
7	117510021	7_117510021_A_C	CFTR	C	A	A	0.290212	ADD	44471	0.886003	0.243643	0.408472	1.36354	3.63648	0.00027639
7	117532286	7_117532286_G_A	CFTR	A	G	G	0.0465809	ADD	44471	-0.0618282	0.59625	-1.23046	1.1068	-0.103695	0.917411
7	117532677	7_117532677_G_A	CFTR	A	G	G	0.250309	ADD	44471	-0.0739618	0.288022	-0.638475	0.490551	-0.256792	0.797339
7	117535318	7_117535318_G_A	CFTR	A	G	G	0.0284455	ADD	44471	-0.103463	0.765504	-1.60382	1.3969	-0.135157	0.892488
7	117536959	7_117536959_A_G	CFTR	G	A	A	0.0535293	ADD	44471	-1.84	1.31164	-4.41076	0.730762	-1.40283	0.160668
7	117538875	7_117538875_A_G	CFTR	G	A	A	0.0292887	ADD	44471	-0.107152	0.766835	-1.61012	1.39582	-0.139732	0.888871
7	117541292	7_117541292_A_G	CFTR	G	A	A	0.104754	ADD	44471	-0.602147	0.50928	-1.60032	0.396023	-1.18235	0.237067
7	117543084	7_117543084_T_G	CFTR	G	T	T	0.0470531	ADD	44471	2.14871	0.262736	1.63376	2.66367	8.17821	2.8808e-16
7	117559479	7_117559479_A_G	CFTR	A	G	G	0.460075	ADD	44471	-0.818801	0.273141	-1.35415	-0.283454	-2.99772	0.00272008
7	117559655	7_117559655_A_G	CFTR	G	A	A	0.0275798	ADD	44471	-0.0445947	0.769547	-1.55288	1.46369	-0.0579493	0.953789
7	117562763	7_117562763_G_A	CFTR	A	G	G	0.0134473	ADD	44470	-0.410184	1.30158	-2.96123	2.14086	-0.315144	0.752652
7	117606261	7_117606261_C_A	CFTR	A	C	C	0.0669313	ADD	44471	-0.445545	0.583588	-1.58936	0.698266	-0.763458	0.44519
7	117617633	7_117617633_T_C	CFTR	C	T	T	0.0669103	ADD	44470	-0.409136	0.582244	-1.55031	0.732041	-0.702688	0.48225
7	117618212	7_117618212_G_A	CFTR	A	G	G	0.0500776	ADD	44471	-1.78008	1.30509	-4.33802	0.777859	-1.36395	0.172584
7	117622381	7_117622381_C_T	CFTR	T	C	C	0.0284124	ADD	44470	1.50966	0.386269	0.752583	2.26673	3.9083	9.29469e-05
7	117630127	7_117630127_A_C	CFTR	C	A	A	0.101875	ADD	44471	-0.929603	0.597413	-2.10051	0.241305	-1.55605	0.119697
7	117642590	7_117642590_G_A	CFTR	A	G	G	0.114819	ADD	44470	-0.664774	0.507841	-1.66012	0.330576	-1.30902	0.190528
7	117655030	7_117655030_C_G	CFTR	G	C	C	0.0112995	ADD	44471	-0.238681	1.29821	-2.78312	2.30576	-0.183854	0.854128
7	117655074	7_117655074_C_A	CFTR	A	C	C	0.0160104	ADD	44471	-0.619104	1.31503	-3.19652	1.95831	-0.47079	0.63779
7	117667054	7_117667054_A_G	CFTR	G	A	A	0.350734	ADD	44471	-0.564767	0.287946	-1.12913	-0.000402915	-1.96136	0.0498367
7	117679134	7_117679134_G_A	CFTR	A	G	G	0.051483	ADD	44471	-0.154646	0.593713	-1.3183	1.00901	-0.260472	0.7945
7	117711772	7_117711772_A_G	CFTR	G	A	A	0.0222392	ADD	44471	0.161751	0.768214	-1.34392	1.66742	0.210555	0.833234
11	134069942	11_134069942_A_G	JAM3	G	A	A	0.105529	ADD	44471	-0.332836	0.451456	-1.21767	0.552001	-0.73725	0.46097
11	134079555	11_134079555_A_G	JAM3	G	A	A	0.0145151	ADD	44471	0.562312	0.766474	-0.93995	2.06457	0.733634	0.463172
11	134087835	11_134087835_G_T	JAM3	T	G	G	0.377808	ADD	44471	-0.31605	0.262667	-0.830868	0.198767	-1.20324	0.228885
11	134096818	11_134096818_T_C	JAM3	C	T	T	0.0422523	ADD	44471	0.393122	0.50702	-0.60062	1.38686	0.775357	0.438129
11	134100611	11_134100611_G_C	JAM3	C	G	G	0.0165501	ADD	44471	0.502081	0.764607	-0.996521	2.00068	0.656652	0.511404
11	134132585	11_134132585_C_T	JAM3	T	C	C	0.377617	ADD	44471	-0.314987	0.262621	-0.829716	0.199741	-1.1994	0.230374
11	134144138	11_134144138_T_G	JAM3	G	T	T	0.0353489	ADD	44471	0.24499	0.597482	-0.926052	1.41603	0.410039	0.681778
11	134144269	11_134144269_A_G	JAM3	G	A	A	0.0291201	ADD	44471	-0.112417	0.759353	-1.60072	1.37589	-0.148044	0.882308
12	6348632	12_6348632_T_C	SCNN1A	C	T	T	0.0159205	ADD	44471	-0.583111	1.32115	-3.17252	2.0063	-0.441366	0.658948
12	6349184	12_6349184_G_A	SCNN1A	A	G	G	0.0127949	ADD	44471	-0.351409	1.31195	-2.92279	2.21997	-0.267852	0.788814
12	6352063	12_6352063_A_G	SCNN1A	G	A	A	0.040116	ADD	44471	0.431444	0.504992	-0.558323	1.42121	0.854357	0.392907
12	6355415	12_6355415_T_C	SCNN1A	C	T	T	0.0938027	ADD	44471	0.202356	0.382763	-0.547846	0.952558	0.528672	0.597033
12	6357205	12_6357205_C_T	SCNN1A	T	C	C	0.124294	ADD	44471	-0.113826	0.380976	-0.860526	0.632874	-0.298775	0.765112
12	6359349	12_6359349_C_T	SCNN1A	C	T	T	0.435441	ADD	44471	-0.397212	0.256536	-0.900014	0.10559	-1.54837	0.121534
12	6360200	12_6360200_A_G	SCNN1A	G	A	A	0.0418484	ADD	44470	0.449609	0.507339	-0.544757	1.44398	0.886211	0.375504
12	6360250	12_6360250_A_C	SCNN1A	C	A	A	0.0298846	ADD	44471	-1.25799	1.29239	-3.79103	1.27505	-0.973384	0.330363
12	6366957	12_6366957_C_T	SCNN1A	C	T	T	0.245261	ADD	44471	-0.144006	0.294692	-0.721591	0.433579	-0.488666	0.625078
12	6367417	12_6367417_T_C	SCNN1A	C	T	T	0.330807	ADD	44470	0.257107	0.250987	-0.234819	0.749033	1.02438	0.305655
12	6367726	12_6367726_G_A	SCNN1A	A	G	G	0.351532	ADD	44471	-0.278439	0.266744	-0.801248	0.244371	-1.04384	0.296559
12	6367870	12_6367870_C_T	SCNN1A	T	C	C	0.00964674	ADD	44471	-0.0824566	1.30938	-2.64879	2.48388	-0.0629738	0.949787
12	6373620	12_6373620_A_G	SCNN1A	G	A	A	0.498358	ADD	44471	0.215346	0.245647	-0.266112	0.696805	0.876651	0.380676
12	6376495	12_6376495_C_T	SCNN1A	T	C	C	0.260316	ADD	44471	0.385493	0.255285	-0.114857	0.885844	1.51005	0.131031
12	6377490	12_6377490_C_T	SCNN1A	T	C	C	0.25972	ADD	44471	0.538847	0.250913	0.0470662	1.03063	2.14754	0.03175
12	14617483	12_14617483_A_G	GUCY2C	G	A	A	0.0592296	ADD	44471	0.0278811	0.509304	-0.970337	1.0261	0.0547435	0.956343
12	14622280	12_14622280_C_T	GUCY2C	T	C	C	0.445481	ADD	44471	0.434723	0.243792	-0.0431	0.912545	1.78317	0.0745581
12	14623612	12_14623612_C_A	GUCY2C	A	C	C	0.0345056	ADD	44471	0.25809	0.598451	-0.914852	1.43103	0.431264	0.666277
12	14644154	12_14644154_G_C	GUCY2C	C	G	G	0.017562	ADD	44471	0.393194	0.758711	-1.09385	1.88024	0.51824	0.604291
12	14645730	12_14645730_C_T	GUCY2C	T	C	C	0.0782195	ADD	44471	0.240634	0.408701	-0.560406	1.04167	0.588776	0.556011
12	14671912	12_14671912_T_C	GUCY2C	T	C	C	0.0956354	ADD	44471	0.511286	0.339082	-0.153304	1.17587	1.50785	0.131593
12	14676316	12_14676316_T_C	GUCY2C	C	T	T	0.0159092	ADD	44471	-0.600452	1.31716	-3.18204	1.98114	-0.455869	0.648484
12	14676768	12_14676768_T_G	GUCY2C	G	T	T	0.058725	ADD	44470	0.766377	0.385638	0.0105407	1.52221	1.9873	0.0468895
12	14688192	12_14688192_T_C	GUCY2C	C	T	T	0.051248	ADD	44470	-0.648287	0.759017	-2.13593	0.839359	-0.854114	0.393042
15	29699514	15_29699514_C_T	TJP1	T	C	C	0.0224104	ADD	44466	0.89616	0.585271	-0.25095	2.04327	1.53119	0.125723
15	29712578	15_29712578_A_G	TJP1	G	A	A	0.0717225	ADD	44470	-0.505275	0.58819	-1.65811	0.647556	-0.859034	0.390322
15	29725548	15_29725548_A_G	TJP1	G	A	A	0.0337748	ADD	44471	0.251382	0.597925	-0.920528	1.42329	0.420425	0.674175
15	29736665	15_29736665_C_T	TJP1	T	C	C	0.013863	ADD	44471	-0.436137	1.30467	-2.99325	2.12097	-0.334289	0.738162
15	29747754	15_29747754_G_T	TJP1	T	G	G	0.0200355	ADD	44471	0.276836	0.763835	-1.22025	1.77392	0.362429	0.717032
15	29761896	15_29761896_A_T	TJP1	T	A	A	0.0321895	ADD	44471	-1.31185	1.31351	-3.88629	1.26259	-0.99873	0.317925
15	29767519	15_29767519_C_A	TJP1	A	C	C	0.056846	ADD	44471	0.351402	0.450336	-0.531241	1.23404	0.78031	0.435209
15	29779076	15_29779076_A_C	TJP1	C	A	A	0.151031	ADD	44471	0.457425	0.297259	-0.125193	1.04004	1.53881	0.123852
15	29787445	15_29787445_C_T	TJP1	T	C	C	0.031751	ADD	44471	0.354837	0.59824	-0.817693	1.52737	0.593135	0.553091
15	29798858	15_29798858_A_G	TJP1	G	A	A	0.174395	ADD	44471	-0.485229	0.384443	-1.23872	0.268265	-1.26216	0.206891
15	29803328	15_29803328_C_T	TJP1	T	C	C	0.0458389	ADD	44471	-0.594903	0.752831	-2.07042	0.880619	-0.79022	0.429399
15	29804255	15_29804255_C_T	TJP1	T	C	C	0.0319422	ADD	44471	0.304045	0.597504	-0.867042	1.47513	0.508859	0.610851
15	29804875	15_29804875_G_A	TJP1	G	A	A	0.133964	ADD	44471	-0.195408	0.37994	-0.940076	0.54926	-0.514313	0.607033
15	29835785	15_29835785_C_T	TJP1	T	C	C	0.0177756	ADD	44471	-0.686654	1.31745	-3.2688	1.89549	-0.521201	0.602227
15	29838046	15_29838046_A_G	TJP1	G	A	A	0.0771981	ADD	44470	0.489009	0.38531	-0.266184	1.2442	1.26913	0.204394
15	29841750	15_29841750_G_T	TJP1	G	T	T	0.489476	ADD	44471	0.0469333	0.242318	-0.428	0.521867	0.193685	0.846422
15	29842367	15_29842367_A_G	TJP1	G	A	A	0.0225653	ADD	44471	0.160053	0.767276	-1.34378	1.66389	0.208599	0.834761
15	29844877	15_29844877_T_C	TJP1	T	C	C	0.114119	ADD	44471	-0.384128	0.450361	-1.26682	0.498564	-0.852932	0.393697
15	29846962	15_29846962_C_T	TJP1	T	C	C	0.141893	ADD	44470	-0.0466537	0.355653	-0.74372	0.650412	-0.131178	0.895635
15	29848301	15_29848301_A_G	TJP1	G	A	A	0.0269614	ADD	44471	0.830463	0.512978	-0.174955	1.83588	1.61891	0.105467
15	29852390	15_29852390_A_G	TJP1	G	A	A	0.0226327	ADD	44471	0.676942	0.600324	-0.499672	1.85355	1.12763	0.259477
15	29864340	15_29864340_A_G	TJP1	G	A	A	0.361955	ADD	44471	0.0650912	0.249654	-0.424221	0.554404	0.260726	0.794304
15	29866305	15_29866305_G_T	TJP1	T	G	G	0.223865	ADD	44471	-0.0267033	0.294262	-0.603446	0.550039	-0.090747	0.927694
15	29872271	15_29872271_G_A	TJP1	A	G	G	0.0582402	ADD	44471	-0.290683	0.595844	-1.45852	0.87715	-0.48785	0.625656
15	29875215	15_29875215_A_G	TJP1	A	G	G	0.316757	ADD	44471	-0.0518436	0.263487	-0.568269	0.464582	-0.19676	0.844016
15	29882173	15_29882173_G_A	TJP1	G	A	A	0.45017	ADD	44471	0.127936	0.24316	-0.348649	0.604521	0.526139	0.598792
15	29888525	15_29888525_T_C	TJP1	C	T	T	0.0906096	ADD	44471	0.572952	0.339444	-0.0923467	1.23825	1.68791	0.0914282
15	29888956	15_29888956_G_A	TJP1	A	G	G	0.0239145	ADD	44471	0.663124	0.599691	-0.512249	1.8385	1.10578	0.268824
15	29890563	15_29890563_G_A	TJP1	A	G	G	0.068258	ADD	44471	-2.09378	1.2998	-4.64133	0.453779	-1.61085	0.107213
15	29896029	15_29896029_T_C	TJP1	C	T	T	0.0694835	ADD	44471	-0.482134	0.597175	-1.65258	0.688307	-0.807358	0.41946
15	29904274	15_29904274_A_G	TJP1	G	A	A	0.0399586	ADD	44471	0.922876	0.407462	0.124265	1.72149	2.26494	0.0235165
15	29904547	15_29904547_C_A	TJP1	A	C	C	0.04395	ADD	44471	-0.0308152	0.587013	-1.18134	1.11971	-0.0524949	0.958134
15	29909531	15_29909531_C_T	TJP1	T	C	C	0.0642891	ADD	44471	-0.0573711	0.508794	-1.05459	0.939847	-0.112759	0.910222
15	29919146	15_29919146_C_T	TJP1	T	C	C	0.180039	ADD	44471	-0.359147	0.355416	-1.05575	0.337456	-1.0105	0.312257
15	29924817	15_29924817_A_G	TJP1	G	A	A	0.166131	ADD	44471	-0.262793	0.356021	-0.960581	0.434996	-0.738139	0.46043
15	29935868	15_29935868_T_C	TJP1	C	T	T	0.0867644	ADD	44471	-1.26606	0.761214	-2.75802	0.225888	-1.66322	0.096269
15	29945955	15_29945955_A_C	TJP1	C	A	A	0.232927	ADD	44471	0.112167	0.277848	-0.432406	0.65674	0.403699	0.686434
15	29953651	15_29953651_T_G	TJP1	G	T	T	0.416687	ADD	44471	0.127276	0.244505	-0.351945	0.606498	0.520547	0.602682
15	29961569	15_29961569_C_T	TJP1	T	C	C	0.336343	ADD	44471	0.111374	0.253152	-0.384796	0.607543	0.439946	0.659976
15	29963196	15_29963196_C_CA	TJP1	CA	C	C	0.206719	ADD	44471	0.0855752	0.290775	-0.484334	0.655485	0.2943	0.768529
15	29966666	15_29966666_AG_A	TJP1	AG	A	A	0.0319984	ADD	44471	0.33022	0.596766	-0.839421	1.49986	0.553349	0.580024
15	48237743	15_48237743_G_A	SLC12A1	G	A	A	0.219143	ADD	44471	0.622905	0.256729	0.119726	1.12608	2.42631	0.0152531
15	48241704	15_48241704_A_G	SLC12A1	G	A	A	0.0396775	ADD	44471	1.15605	0.386972	0.397601	1.9145	2.98743	0.00281333
15	48245888	15_48245888_C_G	SLC12A1	G	C	C	0.0230038	ADD	44471	1.50737	0.410926	0.701974	2.31277	3.66824	0.00024423
15	48262644	15_48262644_G_A	SLC12A1	A	G	G	0.0606688	ADD	44471	0.688862	0.38335	-0.0624901	1.44021	1.79695	0.072343
15	48277294	15_48277294_T_G	SLC12A1	G	T	T	0.0214185	ADD	44471	1.61807	0.427199	0.780777	2.45536	3.78763	0.000152091
15	48287507	15_48287507_G_A	SLC12A1	A	G	G	0.226192	ADD	44471	0.155922	0.277418	-0.387808	0.699652	0.562046	0.574084
16	2027897	16_2027897_C_T	SLC9A3R2	C	T	T	0.125542	ADD	44471	0.311119	0.323336	-0.322609	0.944847	0.962214	0.335942
16	2029329	16_2029329_T_TAAGGGC	SLC9A3R2	TAAGGGC	T	T	0.129894	ADD	44471	-0.141792	0.38257	-0.891616	0.608031	-0.370632	0.710912
16	2030570	16_2030570_C_T	SLC9A3R2	T	C	C	0.299836	ADD	44471	-0.3237	0.286388	-0.885011	0.23761	-1.13029	0.258356
16	2031702	16_2031702_A_G	SLC9A3R2	G	A	A	0.0382955	ADD	44470	0.187393	0.596241	-0.981218	1.356	0.31429	0.7533
16	2035294	16_2035294_T_C	SLC9A3R2	C	T	T	0.106541	ADD	44471	0.0695961	0.38653	-0.687989	0.827182	0.180053	0.857111
16	2035996	16_2035996_G_A	SLC9A3R2	G	A	A	0.139057	ADD	44471	-0.0575691	0.359087	-0.761367	0.646228	-0.160321	0.872628
16	2037561	16_2037561_A_G	SLC9A3R2	G	A	A	0.0237239	ADD	44470	0.189895	0.735211	-1.25109	1.63088	0.258286	0.796186
16	23194324	16_23194324_C_T	SCNN1G	T	C	C	0.0620643	ADD	44470	0.283525	0.451202	-0.600815	1.16787	0.628377	0.529757
16	23210086	16_23210086_A_G	SCNN1G	A	G	G	0.246554	ADD	44471	-0.148159	0.294028	-0.724442	0.428125	-0.503894	0.614336
16	23215466	16_23215466_G_C	SCNN1G	C	G	G	0.228632	ADD	44471	0.477604	0.260037	-0.0320595	0.987268	1.83668	0.0662577
16	23216075	16_23216075_A_T	SCNN1G	T	A	A	0.228385	ADD	44471	0.478871	0.259943	-0.0306073	0.98835	1.84222	0.0654433
16	23279488	16_23279488_C_T	SCNN1B	T	C	C	0.0440399	ADD	44471	0.638069	0.441056	-0.226386	1.50252	1.44668	0.147986
16	23297535	16_23297535_C_T	SCNN1B	T	C	C	0.048065	ADD	44471	0.759887	0.403162	-0.0302966	1.55007	1.88482	0.0594546
16	23299429	16_23299429_T_C	SCNN1B	C	T	T	0.0108048	ADD	44471	-0.194	1.30384	-2.74947	2.36147	-0.148791	0.881718
16	23301864	16_23301864_A_G	SCNN1B	G	A	A	0.0296148	ADD	44471	0.389899	0.594938	-0.776158	1.55596	0.655361	0.512235
16	23310017	16_23310017_G_A	SCNN1B	A	G	G	0.031425	ADD	44471	0.959367	0.444063	0.0890193	1.82971	2.16043	0.0307394
16	23311728	16_23311728_AG_A	SCNN1B	A	AG	AG	0.251006	ADD	44471	-0.392719	0.31255	-1.00531	0.219869	-1.2565	0.208936
16	23313528	16_23313528_T_C	SCNN1B	C	T	T	0.0501113	ADD	44471	0.717708	0.404692	-0.075474	1.51089	1.77347	0.0761514
16	23320254	16_23320254_A_G	SCNN1B	G	A	A	0.0216321	ADD	44471	-0.962954	1.30751	-3.52562	1.59971	-0.736481	0.461438
16	23324161	16_23324161_G_C	SCNN1B	C	G	G	0.0177194	ADD	44471	0.952595	0.595899	-0.215345	2.12054	1.59859	0.109913
16	23328766	16_23328766_C_T	SCNN1B	T	C	C	0.0426907	ADD	44471	-0.492696	0.763295	-1.98873	1.00333	-0.645486	0.518612
16	23333919	16_23333919_T_C	SCNN1B	C	T	T	0.243316	ADD	44471	-0.348122	0.312533	-0.960675	0.26443	-1.11388	0.265333
16	23335983	16_23335983_G_A	SCNN1B	A	G	G	0.0420499	ADD	44471	0.402072	0.49482	-0.567757	1.3719	0.812563	0.416469
16	23341798	16_23341798_C_G	SCNN1B	G	C	C	0.0399361	ADD	44471	0.117863	0.591619	-1.04169	1.27742	0.199222	0.842089
16	23346103	16_23346103_T_C	SCNN1B	C	T	T	0.0144813	ADD	44471	-0.507511	1.30548	-3.06621	2.05119	-0.388754	0.697458
16	23351418	16_23351418_G_A	SCNN1B	A	G	G	0.0495829	ADD	44471	0.23892	0.502175	-0.745325	1.22317	0.47577	0.634238
16	23355101	16_23355101_A_G	SCNN1B	G	A	A	0.363481	ADD	44470	0.189363	0.250629	-0.301861	0.680586	0.755549	0.449919
16	23355207	16_23355207_G_C	SCNN1B	C	G	G	0.0378899	ADD	44471	0.174177	0.585422	-0.97323	1.32158	0.297524	0.766067
16	23364428	16_23364428_A_G	SCNN1B	G	A	A	0.0721369	ADD	44471	0.786049	0.343536	0.112731	1.45937	2.28811	0.022131
16	23364600	16_23364600_G_A	SCNN1B	A	G	G	0.362919	ADD	44470	0.780387	0.246626	0.297009	1.26376	3.16425	0.00155483
16	23366967	16_23366967_A_G	SCNN1B	G	A	A	0.0401385	ADD	44471	0.45001	0.512886	-0.555228	1.45525	0.877408	0.380265
16	23367814	16_23367814_T_C	SCNN1B	C	T	T	0.0225315	ADD	44471	1.0686	0.518302	0.0527418	2.08445	2.06172	0.0392341
16	23368125	16_23368125_G_C	SCNN1B	C	G	G	0.0691702	ADD	44470	0.752064	0.362549	0.0414817	1.46265	2.07438	0.0380439
16	23368158	16_23368158_C_T	SCNN1B	C	T	T	0.0867194	ADD	44471	-0.355459	0.501779	-1.33893	0.628009	-0.708398	0.478698
16	23370593	16_23370593_A_G	SCNN1B	G	A	A	0.198691	ADD	44471	0.667385	0.260816	0.156194	1.17858	2.55883	0.0105024
16	23373936	16_23373936_A_G	SCNN1B	G	A	A	0.0603652	ADD	44471	0.487595	0.406284	-0.308707	1.2839	1.20013	0.230087
16	23374850	16_23374850_T_G	SCNN1B	G	T	T	0.0115693	ADD	44471	0.833157	0.768018	-0.672132	2.33844	1.08481	0.278004
16	23376072	16_23376072_A_G	SCNN1B	G	A	A	0.196431	ADD	44471	-0.0688418	0.315711	-0.687625	0.549941	-0.218053	0.827388
16	23379535	16_23379535_T_G	SCNN1B	G	T	T	0.0189224	ADD	44471	1.72112	0.420595	0.896769	2.54547	4.09211	4.27472e-05
16	23380080	16_23380080_A_G	SCNN1B	G	A	A	0.0350453	ADD	44471	-0.313686	0.756099	-1.79561	1.16824	-0.414875	0.678233
16	23380404	16_23380404_T_C	SCNN1B	C	T	T	0.0122439	ADD	44471	-0.34709	1.30336	-2.90164	2.20745	-0.266304	0.790005
16	67248349	16_67248349_T_C	SLC9A5	C	T	T	0.0100178	ADD	44471	-0.108428	1.29524	-2.64705	2.43019	-0.0837124	0.933285
16	68748549	16_68748549_A_G	CDH1	G	A	A	0.0117605	ADD	44471	-0.299716	1.31581	-2.87865	2.27922	-0.227782	0.819816
16	68750684	16_68750684_A_G	CDH1	A	G	G	0.39365	ADD	44471	0.0775191	0.245258	-0.403177	0.558215	0.316072	0.751948
16	68756491	16_68756491_A_G	CDH1	A	G	G	0.404927	ADD	44471	0.0309013	0.245134	-0.449552	0.511354	0.126059	0.899685
16	68773808	16_68773808_T_C	CDH1	C	T	T	0.0203503	ADD	44471	0.269505	0.758154	-1.21645	1.75546	0.355475	0.722234
16	68781225	16_68781225_A_G	CDH1	G	A	A	0.016685	ADD	44471	-0.672378	1.30765	-3.23533	1.89057	-0.514187	0.607121
16	68787043	16_68787043_A_G	CDH1	G	A	A	0.248139	ADD	44471	0.302068	0.261733	-0.21092	0.815055	1.15411	0.248457
16	68788576	16_68788576_A_G	CDH1	G	A	A	0.025466	ADD	44471	1.17631	0.45079	0.292778	2.05984	2.60944	0.00906903
16	68792552	16_68792552_A_G	CDH1	G	A	A	0.0184615	ADD	44471	-0.733864	1.31321	-3.30771	1.83998	-0.558832	0.576277
16	68796801	16_68796801_G_A	CDH1	A	G	G	0.0110521	ADD	44471	-0.260033	1.30158	-2.81108	2.29101	-0.199783	0.84165
16	68800459	16_68800459_TG_T	CDH1	T	TG	TG	0.131063	ADD	44471	-0.579121	0.450876	-1.46282	0.304579	-1.28444	0.198989
16	68802775	16_68802775_A_G	CDH1	G	A	A	0.0293675	ADD	44471	0.414712	0.597119	-0.755621	1.58504	0.694521	0.487356
16	68806685	16_68806685_G_A	CDH1	A	G	G	0.388251	ADD	44470	0.226493	0.246216	-0.256082	0.709067	0.919894	0.357628
16	68808577	16_68808577_C_G	CDH1	G	C	C	0.0598143	ADD	44471	-0.867503	0.76364	-2.36421	0.629204	-1.13601	0.255952
16	68809582	16_68809582_A_G	CDH1	G	A	A	0.0133345	ADD	44471	0.674125	0.775982	-0.846771	2.19502	0.868738	0.38499
16	68813673	16_68813673_G_A	CDH1	A	G	G	0.011232	ADD	44471	-0.258912	1.31007	-2.8266	2.30877	-0.197633	0.843333
16	68817750	16_68817750_CT_C	CDH1	C	CT	CT	0.0220368	ADD	44471	1.0726	0.504169	0.0844507	2.06076	2.12747	0.0333812
16	68819768	16_68819768_T_C	CDH1	C	T	T	0.36797	ADD	44471	-0.349397	0.266842	-0.872398	0.173604	-1.30938	0.190407
16	68829849	16_68829849_A_G	CDH1	G	A	A	0.0513593	ADD	44471	-0.687781	0.758527	-2.17447	0.798905	-0.906732	0.364548
17	7651454	17_7651454_T_C	ATP1B2	T	C	C	0.406883	ADD	44471	-0.0424686	0.248497	-0.529514	0.444576	-0.170902	0.864301
17	74748772	17_74748772_A_G	SLC9A3R1	G	A	A	0.0140204	ADD	44471	-0.433442	1.30391	-2.98905	2.12217	-0.332418	0.739573
17	74754316	17_74754316_C_A	SLC9A3R1	A	C	C	0.0353826	ADD	44471	-1.40393	1.3106	-3.97266	1.1648	-1.07121	0.284075
17	74763436	17_74763436_A_G	SLC9A3R1	G	A	A	0.0187201	ADD	44471	0.858242	0.588654	-0.295499	2.01198	1.45797	0.144848
17	74765056	17_74765056_G_C	SLC9A3R1	C	G	G	0.0102089	ADD	44471	0.983708	0.7495	-0.485285	2.4527	1.31249	0.189356
17	74765103	17_74765103_C_T	SLC9A3R1	T	C	C	0.46464	ADD	44471	0.281348	0.242854	-0.194638	0.757333	1.1585	0.246658
19	41969181	19_41969181_T_C	ATP1A3	C	T	T	0.0387668	ADD	44471	1.3123	0.363704	0.599451	2.02515	3.60815	0.000308391
19	41973158	19_41973158_T_C	ATP1A3	T	C	C	0.0837737	ADD	44471	0.353337	0.381843	-0.395061	1.10174	0.925347	0.354786
19	41982126	19_41982126_C_A	ATP1A3	A	C	C	0.0241056	ADD	44471	-1.03386	1.30393	-3.58951	1.5218	-0.792878	0.427849
19	41982309	19_41982309_C_T	ATP1A3	T	C	C	0.024218	ADD	44471	0.616068	0.590986	-0.542243	1.77438	1.04244	0.297207
19	41996461	19_41996461_T_C	ATP1A3	C	T	T	0.0197657	ADD	44471	0.334323	0.742788	-1.12151	1.79016	0.450092	0.652644
19	41997241	19_41997241_A_G	ATP1A3	G	A	A	0.0190011	ADD	44471	-0.788707	1.3081	-3.35254	1.77513	-0.60294	0.546549
20	49816522	20_49816522_G_A	SLC9A8	A	G	G	0.0667514	ADD	44471	0.618407	0.387251	-0.14059	1.3774	1.59692	0.110284
20	49838765	20_49838765_T_C	SLC9A8	C	T	T	0.147096	ADD	44471	-0.132462	0.362566	-0.843078	0.578155	-0.365345	0.714854
20	49838910	20_49838910_G_A	SLC9A8	A	G	G	0.030177	ADD	44471	-1.27519	1.31593	-3.85436	1.30398	-0.969044	0.332523
20	49842825	20_49842825_G_A	SLC9A8	A	G	G	0.0715972	ADD	44471	0.947664	0.328957	0.30292	1.59241	2.88082	0.00396648
20	49850148	20_49850148_G_A	SLC9A8	A	G	G	0.0249488	ADD	44471	-1.0806	1.28723	-3.60353	1.44232	-0.839479	0.401201
20	49854561	20_49854561_C_CAT	SLC9A8	C	CAT	CAT	0.169744	ADD	44470	-0.0997902	0.340759	-0.767666	0.568086	-0.292847	0.769639
20	49857194	20_49857194_A_G	SLC9A8	G	A	A	0.0221942	ADD	44471	1.06147	0.496561	0.0882293	2.03471	2.13764	0.0325456
20	49857817	20_49857817_T_TCAC	SLC9A8	T	TCAC	TCAC	0.492399	ADD	44470	0.562432	0.253262	0.0660473	1.05882	2.22075	0.0263679
20	49867704	20_49867704_A_G	SLC9A8	G	A	A	0.300832	ADD	44470	0.698186	0.245333	0.217343	1.17903	2.84588	0.00442893
21	25647014	21_25647014_T_C	JAM2	T	C	C	0.2845	ADD	44471	0.695966	0.243745	0.218234	1.1737	2.8553	0.0042996
21	25648375	21_25648375_A_G	JAM2	G	A	A	0.0251287	ADD	44471	0.0624685	0.757759	-1.42271	1.54765	0.0824385	0.934298
21	25649666	21_25649666_T_TACTC	JAM2	TACTC	T	T	0.0295698	ADD	44471	-0.147926	0.769179	-1.65549	1.35964	-0.192317	0.847494
21	25660247	21_25660247_A_G	JAM2	G	A	A	0.0335612	ADD	44471	0.258979	0.596872	-0.910869	1.42883	0.433893	0.664366
21	25664879	21_25664879_G_A	JAM2	A	G	G	0.0528996	ADD	44471	0.643814	0.412696	-0.165054	1.45268	1.56002	0.118755
21	25680872	21_25680872_T_C	JAM2	C	T	T	0.144161	ADD	44471	-0.452961	0.412813	-1.26206	0.356137	-1.09726	0.27253
21	25683199	21_25683199_G_A	JAM2	A	G	G	0.018484	ADD	44471	-0.803424	1.30762	-3.3663	1.75946	-0.614419	0.538939
21	25686860	21_25686860_T_C	JAM2	C	T	T	0.0121652	ADD	44471	-0.290325	1.32391	-2.88513	2.30449	-0.219294	0.826421
21	25688313	21_25688313_T_C	JAM2	C	T	T	0.17435	ADD	44471	-0.675997	0.411879	-1.48327	0.131271	-1.64125	0.100745
21	25704186	21_25704186_C_T	JAM2	T	C	C	0.0523375	ADD	44471	-0.730111	0.76294	-2.22544	0.765224	-0.95697	0.338582
